# Supplementary material for: Rule-Based Modeling of Chronic Disease Epidemiology: Elderly Depression as an Illustration
Source: PLoS One. 2012 Aug 28;7(8):e41452. doi: 10.1371/journal.pone.0041452 (PMC3429481; doi:10.1371/journal.pone.0041452)
Supplement: Appendix S1 — Questionnaires as presented to the experts (EN). (XLS) [file pone.0041452.s001.xls]

## Sheet: Profile
Your profile
Age
Sex (M/F)
Education (diploma)
Location / Institution
Current job/ professional position
Number of year in this position
Number of contacts with elderly person of more 65 within the past week
Possible remarks

## Sheet: Non-depressive case
Case of a non-depressive person						When the cell is red the total is not valid. When it is green the total is valid
	Retirement	Widowhood	Moving	Functional Decline	Preparation for institutionalization
Spouse	0	0	0	0	0
Friends and kids	0	0	0	0	0
Caregiver	0	0	0	0	0
Neighbors	0	0	0	0	0
No Contact	0	0	0	0	0
	0	0	0	0	0

## Sheet: Depressive Case
Case of a depressive person						Non-Valid
	Retirement	Widowhood	Moving	Functional Decline	Preparation for institutionalization
Spouse	0	0	0	0	0
Friends and kids	0	0	0	0	0
Caregiver	0	0	0	0	0
Neighbors	0	0	0	0	0
No Contact	0	0	0	0	0
	0	0	0	0	0

## Sheet: Impact
Impact of the social contact on The depressive status of the person older than 65						Non-Valid
	Spouse	Kids/friends	Caregiver	Neighbors	No Contact
Negative(-1)	0	0	0	0	0
Neutral(0	0	0	0	0	0
Positive(+1)	0	0	0	0	0
	0	0	0	0	0
