# Supplementary material for: Rule-Based Modeling of Chronic Disease Epidemiology: Elderly Depression as an Illustration
Source: PLoS One. 2012 Aug 28;7(8):e41452. doi: 10.1371/journal.pone.0041452 (PMC3429481; doi:10.1371/journal.pone.0041452)
Supplement: Appendix S6 — Source codes (see also https://sourceforge.net/projects/rbmelddep/ ). (TXT) [file pone.0041452.s006.txt]

%**************************************************************************************
% Appendix S6: source code  
%**************************************************************************************

%Read me:
%This text document presents the source code of the article  
%Rule-Based Modeling of Chronic Disease Epidemiology:
%Elderly Depression as an Illustration
%Jean-Christophe Chiêm, Jean Macq, Niko Speybroeck
%published in Plos One

%Installation and Instructions for users can be found in Appendix 6
%The .m files are presented here in a row:
%Parameters.m
%param_TypeAll.m
%param_Type1.m
%param_Type2.m
%param_Type3.m
%param_TypeA.m
%param_TypeB.m

%They can be downloaded via the following links:
%https://sourceforge.net/projects/rbmelddep/.


%**************************************************************************************
%Parameters.m
%**************************************************************************************
%***************************************************
%Global Declaration
%***************************************************
global num_eld
global new_birth
global num_it
global max_age
global min_age
global min_age_male_wedding
global max_age_male_wedding
global age_path
global rate_dep_f
global rate_dep_m
global treatment_rate 
global disadvantagedSES_rate  
global gender_rate 
global age_std 
global max_age
global min_age
global min_age_male_wedding
global max_age_male_wedding
global age_path
global rate_dep_f
global rate_dep_m
global rate_married_women
global treatment_rate 
global disadvantagedSES_rate  
global prop_dispatch_SES 
global gender_rate 
global age_std 
global year_widow_depression
global check_treatment
global check_SES % 0 no consideration of SES % 1consideration of SES
global type
%***************************************************
%Scenario
%
%***************************************************
% 0 no treatement 
% 1 apply treatement_rate
check_treatment =0;
% 0 no consideration of SES 
% 1 consideration of SES
check_SES=0;

%***************************************************
%Type
%***************************************************
%must be one of the string: '1','2','3','A','B','All'
 type = 'All'

%***************************************************
%Value of other parameters
%***************************************************
num_eld=1000;  % number of elderly 
new_birth=num_eld; % number of elderly to add each year        
num_it=35; % number of iterations for 1 simulation

%age decay between women (younger) and men (older)
% women with man between can get married between
max_age=92; %(they die at max_age+1 )
min_age=61; %()
min_age_male_wedding = 62;
max_age_male_wedding = 63;

%age path (between min age and max age, consecutives)
age_path=[65 70 75 80 82];
 
%treatment rate (between 0,1)
treatment_rate=0.169; %HIS
 
% probability of being in a defavorized socio economic status (between 0,1)
disadvantagedSES_rate =0.1153; %HIS 

%threshold at 65 there are 186 women for 147men(between 0,1) (HIS)
gender_rate= 186/(186+147); % 55.8%

%standard deviation for age_path (positive)
age_std=2;

%ratio of depressed men and women at 61.(between 0,1)
rate_dep_f= 27/165;  
rate_dep_m= 16/164;

%threshold at 65 there are in average (2001-2004-2008) 
%All9688+6877+4526=21091 (singles/widow/ divorced)
 %for 34769 marrie women(following eurostat)
rate_married_women = 34769 / (16565+ 34769);

%ratio of impact probabilities (+1,0) redistributed onto (-1)
% ex: 4 means 1/4 of the probabilities of (+1,0) are allocated on (-1)
%    
prop_dispatch_SES=4; %(positiveinteger>1)

% force a year of depression 1 (disable 0)
year_widow_depression =1;

%************
%check
%************
if age_path(1,1)< min_age
    disp('parameter error: age_path(1,1)< min_age')
end
%**************************************************************************************
%param_TypeAll.m
%**************************************************************************************
function [prob_impact_unit prob_plan_non_dep prob_plan_dep] =  param_typeAll
disp('TypeAll')
 prob_impact_unit = [23.50,22.7857142857143,16.9285714285714,22.7857142857143,69.0357142857143;18.8571428571429,19.5714285714286,28.6785714285714,46.50,18.75;57.6428571428571,57.6428571428571,54.3928571428571,30.7142857142857,12.2142857142857;];
 prob_plan_non_dep =[50.8571428571429,5,14.2857142857143,11.5714285714286,11.4642857142857;26.9642857142857,51.25,41.7857142857143,36.2142857142857,35.6071428571429;7.17857142857143,15.4285714285714,11.1785714285714,30.2142857142857,34.6785714285714;8.96428571428571,15.1428571428571,15.0714285714286,8.82142857142857,5.10714285714286;6.03571428571429,13.1785714285714,17.6785714285714,13.1785714285714,13.1428571428571;];
 prob_plan_dep =[46.6071428571429,4.750,12.9285714285714,10.1428571428571,8.750;23.3928571428571,42.5714285714286,38.50,33.1071428571429,33.2142857142857;12.8928571428571,20.9642857142857,18.8571428571429,33.2142857142857,35.6071428571429;5.03571428571429,9.21428571428571,7.96428571428571,5.07142857142857,4.42857142857143;12.0714285714286,22.50,21.75,18.4642857142857,18;];
end
%**************************************************************************************
%param_Type1.m
%**************************************************************************************
function [prob_impact_unit prob_plan_non_dep prob_plan_dep] =param_type1
disp('Type1')
 prob_impact_unit = [17.50,22.50,10,25,71.25;35,43.75,41.25,53.75,26.25;47.50,33.75,48.75,21.25,2.500;];
 prob_plan_non_dep = [47.50,15,30,20,22.50;25,37.50,17.50,17.50,20;9.500,30,16.25,38.75,40;15,13.75,16.25,7.500,2.500;3,3.750,20,16.25,15;];
 prob_plan_dep = [38.75,15,30,15,18.75;27.50,27.50,25,22.50,18.75;20.75,32.50,22.50,46.25,48.75;3,7.500,6.250,2.500,1.250;10,17.50,16.25,13.75,12.50;];
end
%**************************************************************************************
%param_Type2.m
%**************************************************************************************
function [prob_impact_unit prob_plan_non_dep prob_plan_dep] =param_type2
disp('Type2')
 prob_impact_unit = [23.3076923076923,21.7692307692308,18.7692307692308,23.3076923076923,71.7692307692308;12.9230769230769,15.6153846153846,27.1538461538462,44.3846153846154,11.6153846153846;63.7692307692308,62.6153846153846,54.0769230769231,32.3076923076923,16.6153846153846;];
 prob_plan_non_dep = [53.9230769230769,0,2.30769230769231,1.92307692307692,2.30769230769231;26.1538461538462,58.4615384615385,53.8461538461539,44.6153846153846,45;7.07692307692308,12.8461538461538,11.3076923076923,29.6153846153846,35.3846153846154;8.23076923076923,17.7692307692308,18.4615384615385,12.7692307692308,5.84615384615385;4.61538461538462,10.9230769230769,14.0769230769231,11.0769230769231,11.4615384615385;];
 prob_plan_dep = [51.1538461538462,0,1.84615384615385,1.92307692307692,1.53846153846154;21.1538461538462,48.0769230769231,46.9230769230769,38.3076923076923,40;11,19,19.1538461538462,32.6923076923077,33.0769230769231;5.61538461538462,11.6153846153846,10.4615384615385,7.23076923076923,6;11.0769230769231,21.3076923076923,21.6153846153846,19.8461538461538,19.3846153846154;];
end

%**************************************************************************************
%param_Type3.m
%**************************************************************************************
function [prob_impact_unit prob_plan_non_dep prob_plan_dep] =param_type3
disp('Type3')
 prob_impact_unit = ...
   [25.9090909090909,24.0909090909091,17.2727272727273,21.3636363636364,65;
   20,15.4545454545455,25.9090909090909,46.3636363636364,24.4545454545455;
   54.0909090909091,60.4545454545455,56.8181818181818,32.2727272727273,10.5454545454545;];
 prob_plan_non_dep =...
  [48.4545454545455,7.27272727272727,22.7272727272727,19.9090909090909,18.2727272727273;28.6363636363636,47.7272727272727,36.3636363636364,33.0909090909091,30.1818181818182;6.45454545454545,13.1818181818182,9.18181818181818,27.8181818181818,31.9090909090909;7.63636363636364,12.5454545454545,10.6363636363636,4.63636363636364,5.18181818181818;8.81818181818182,19.2727272727273,21.0909090909091,14.5454545454545,14.4545454545455;];
 prob_plan_dep = [44.0909090909091,6.63636363636364,19.8181818181818,18.0909090909091,13.6363636363636;24.5454545454545,41.5454545454546,33.4545454545455,30.8181818181818,30.4545454545455;12.2727272727273,19.0909090909091,17.1818181818182,29.0909090909091,33.8181818181818;5.09090909090909,7,5.63636363636364,3.45454545454545,3.72727272727273;14,25.7272727272727,23.9090909090909,18.5454545454545,18.3636363636364;];
end
%**************************************************************************************
%param_TypeA.m
%**************************************************************************************
function [prob_impact_unit prob_plan_non_dep prob_plan_dep] = param_typeA
disp('TypeA')
 prob_impact_unit = ...
     [23.7777777777778,22.9444444444444,14.9444444444444,22.3888888888889,70.4444444444444;19.8888888888889,17.9444444444444,32.9444444444444,47.6111111111111,14.7222222222222;56.3333333333333,59.1111111111111,52.1111111111111,30,14.8333333333333;];
 prob_plan_non_dep =...
     [52.7777777777778,0,0,0,0;26.9444444444444,56.3888888888889,51.3888888888889,42.2222222222222,42;6.66666666666667,13.3333333333333,13.0555555555556,30.50,37.7222222222222;7.38888888888889,15.8333333333333,14,9.55555555555556,4.500;6.22222222222222,14.4444444444444,21.5555555555556,17.7222222222222,15.7777777777778;];
 prob_plan_dep =....
     [37,13.30,36.20,28.40,24.50;27,35.70,27,24.40,25;16.20,21.20,13,31.90,33.80;5.600,9.800,10.50,5,4.400;14.20,20,13.30,10.30,12.30;];
end
%**************************************************************************************
%param_TypeB.m
%**************************************************************************************
function [prob_impact_unit prob_plan_non_dep prob_plan_dep] = param_typeB
disp('TypeB')
 prob_impact_unit =...
     [23,22.50,20.50,23.50,66.50;
     17,22.50,21,44.50,26;
     60,55,58.50,32,7.500;];
 prob_plan_non_dep =...
     [47.40,14,40,32.40,32.10;
     27,42,24.50,25.40,24.10;
     8.100,19.20,7.800,29.70,29.20;
     11.80,13.90,17,7.500,6.200;
     5.700,10.90,10.70,5,8.400;];
 prob_plan_dep = ...
     [37,13.30,36.20,28.40,24.50;
      27,35.70,27,24.40,25;
      16.20,21.20,13,31.90,33.80;
      5.600,9.800,10.50,5,4.400;
      14.20,20,13.30,10.30,12.30;];
end
%**************************************************************************************
%Simulation_RBM_eld_dep.m
%**************************************************************************************
%***********************************************************************
% Rule-based simulation of elderly depression
% considering the gender distinction and a wedding procedure
%***********************************************************************
%@author: Jean-Christophe
%@date : 04/2012
%
% @pre:
%------
% 
% WS_list: this list of indices represents the number
%          of times the simulation should be run. 
%             ex: to run the simulation 50 enter the list 1:50
% WS_dir: directory where to save the .mat files generated for each
%          simulations
% Prefix: Prefix of the name of the .mat files generated for each
%          simulations
% 
% nb: - the parameters of the simualtion are defined 
%     in the parameters.m file (scenario parameters, 
%     selection of a typology of experts, size of the population,...) 
%     - the experts'answers of each typology are saved in specific .m files
%     ex: param_typeA.m  (for expert of Type A)
%
% @post:
%----------
% The parameters of parameters.m are loaded. 
% The parameters of the typology of experts requested 
% in parameters.m are loaded
% 
% Multiple simulation are generated for one scenario and one type of
% experts, considering the gender distinction and a wedding procedure
% For each simulation a Workspace with all the relevant information is saved
% in WSdir with name Prefix_typex_y.mat where x refers to the typology of
% experts and y the number of iterations. THis workspace records:
%   - values of the parameters, Contact and Impact tables
%   - scenario info (check_treatment, check_SES)
%   - prevalences of the last iterations of the simulation (myprev_m1)
%   - indices of fit computes by functions compute_TS and
%   compute_Num_index(see their specifications).
%   - other variables are only technique variables
% For each simulation the prevalences of the current simulation are saved
% and accumulated in variable myprev_m1.
% These saved prevalences are then averaged and the mean is
% drawn together with the empirical prevalences retrieved 
%from The online Belgian Health Interview Survey (HIS)
% and the associated regression line.
%
% @example:
%----------
% To run 50 simulations and save your 50 workspaces 
% in the directory '/Users/Desktop/test'
% with prefix of name 'My_simulation'
% use the following command
%
% [myprev_m1]= ...
% Simulation_RBM_eld_dep(1:50, '/Users/Desktop/test',...
% 'My_simulation');
% 
% myprev_m1 holds the prevalences by age of the last iterations of 
% 50 simulations
%***********************************************************
%Multiple Simulations
%***********************************************************
function myprev_m1= Simulation_RBM_eld_dep(WS_list, WS_dir, prefix)
global n_m1
global n_z0
global n_p1
global prob_impact_unit
global prob_plan_non_dep
global prob_plan_dep
global type
global check_treatment
global check_SES % 0 no consideration of SES % 1consideration of SES


%****************************
%parameters & expert answers
%****************************
parameters

myparam=strcat('param_type',type);
[prob_impact_unit prob_plan_non_dep prob_plan_dep] =eval(myparam);

%****************************
%simulations
%****************************
[a,b]=size(WS_list);
myprev_m1=[]; % prevalences of depression by age

   for my_it=1:b
        ext=num2str(WS_list(1,my_it))
    %one simulation    
        sim_process;       
    %save the current prevalence   
        n_tot=n_m1+n_p1+n_z0;
        prev_m1= (n_m1./n_tot)*100;
        myprev_m1=[myprev_m1; prev_m1];
    %save WS in the right directory for analysis
        process_dir=pwd;
        cd(WS_dir);
        my_prefix= strcat(prefix,'_type',type,'_');
        WS_file=strcat(my_prefix,ext);
        save (WS_file);
        cd(process_dir);
   end
   
%****************************
%drawing
%****************************   
close all
draw_empirical_filigrane;
draw_one_plot(myprev_m1);
draw_regression;
%****************************
%stat
%****************************  
TS = compute_TS(myprev_m1);
within_CI = compute_Num_index(myprev_m1);
fit_index = [within_CI TS]

end

%***********************************************************
%One Simulation
%***********************************************************
%%
%******************************************************
%@pre: parameters have been loaded (parameters.m)
%@post: one simulation (WITH wedding procedure) 
%      - an initial population is created
%      - women are married to men
%      - each individuals goes through an individual process
%      - a treatment effect may be applied to the population
%        (check_treatment=1)
%      - new individuals are added to the population
%      - they die at the beginning of the next iteration
%******************************************************

%***********************************************************
%Simulation
%***********************************************************
%%
function sim_process 
%***************************************************
%Data structure
%***************************************************
global n_m1 % number of depressed DS
global n_z0 % number of neutral DS
global n_p1 % number of non-depressed DS
global state % variable (columns) for each individual (row)
global num_eld
global new_birth
global num_it
global eld_var_num
global prob_impact_unit
global prob_impact_unit_dis %SES
%***************************************************
global check_treatment
global check_SES
%***************************************************
global prob_plan_dep
global prob_plan_non_dep
global prob_plan_dep_single
global prob_plan_non_dep_single

%**********************
%Initiatlization
%**********************
 %[age,depression state; age_path; sex; marita_status; spouse_index;
 % widow_history; SES];
            if check_SES==1
                eld_var_num=12;
            else
 %[age,depression state; age_path; sex; marita_status; 
 % spouse_index; widow_history];                
                eld_var_num=11;
            end
            
 %computed contact tables for singles
prob_plan_dep_single = prob_plan_for_single (prob_plan_dep);
prob_plan_non_dep_single = prob_plan_for_single (prob_plan_non_dep);

%SES consideration generationt of a specific prob_impact
if check_SES==1
    prob_impact_unit_dis=generate_prob_impact_unit_SES(prob_impact_unit);
end

%data for dying process
delta_dead = die_delta_dead (num_eld);

%initial_population
state = gen_birth(num_eld);

%nb no wedding possible at this stage cause everybody's 55

%***************************************************
%Iterative process
%***************************************************

 for current_it =1:num_it  %each year
    %display   
        if mod(current_it,5)==0           
            current_it
        end
        
%dying process (remove indiviudual subsequently to fit empirical mortality
%rate between 65 and 92)
%natural death is retrieved here                       
         state= die(state, delta_dead);
                   
%Individual process
state = individual_process(state);

%treatment
        if check_treatment==1
        state=treatment(state);
        end

 %birth process
     birth = gen_birth(new_birth);
     state=[state;birth];
          clear birth

 %wedding process
 state=wedding(state);


% update age_path for singles after birth (after max_age_male_wedding)   
 state = update_age_path(state);
      
 end

%********************************
%prevalence and demographic stat  
%********************************
 %demographic stat 
 population=[current_it size(state,1) histc(state(:,8),0:1)' histc(state(:,9),0:2)'];
 
 %prevalence compuation
        [n_m1 n_z0 n_p1] = get_n(state);

end
%***************************************************
%Individual process
%***************************************************
%%
%******************************************************
%@pre: state is a matrix with the all population
%@post: Widows for only one year stay depressed and only their age is 
%       is incremented
%    Other individual are processed (for one year):
%    - a contact with a source of social support is selecte (evt_type)
%    - an impact is selected possibly integrating a SES distinction
%    (check_SES=1)
%    - the age incremented  
%******************************************************
function state = individual_process(state)
global check_SES
[a,b]=size(state);
%  a= number of elderly persons
%  b= num-of variables

        for j = 1: a     % for each individu still	alive
                if (state(j,11)==0)% for those who are not widow just since last year
                     %select evt type
                    evt_type = evt_selection(state(j,:)); %consider marital status
                
                    %given evt type  compute the impact for an individual
                    if check_SES==1
                        new_state =  evt_impact_SES(state(j,2),state(j,12),evt_type);
                    else 
                        new_state =  evt_impact(state(j,2),evt_type);
                    end
                   %age incremented
                    new_age= state(j,1)+1;

                    %concatenation  of the new state
                    state(j,1)=new_age;
                    state(j,2)=new_state;
                    
                elseif ( state(j,11) ~= 0 ) % new widow stay depressed for one year
                    state(j,11)=0; % the year of widow depression is over
                    state(j,1)=state(j,1)+1; % age is updated
                end
        %***************************************************         
        end
end
%%
%***********************************************************
%Social contact (evt_type)
%***********************************************************
%******************************************************
%@pre: state_vec is the vector with all the variables of one individual
%@post: Given the DS, a prob_plan (dep or non_dep) is selected
% The age and the age_path enable to select the correct columns and 
% the probabilities defined in prob_plan 
% for singles
% -----------
% prob_plan_dep_single and prob_plan_non_dep_single (4x4)
% are used
% single must have same widowing age then moving age
% age_cat 1 is before_retiring till moving
% age_cat 2 is after moving
% age_cat 3 is after functional decline
% age_cat 4 is after institutionalization
%
% for married
% -----------
% Only the 1st columns of prob_plan_dep and prob_plan_non_dep (5x5)
% is used: only age_cat 1 is valid
%
% for widows
% -----------
% prob_plan_dep and prob_plan_non_dep (5x5)
% are used
% age_cat 1 is before_retiring till becoming widow
% age_cat 2 is after becoming widow
% age_cat 3 is after moving
% age_cat 4 is after functional decline
% age_cat 5 is after institutionalization
%
%
% An evt_type (social contact) is generated: 
% 1= Spouse
% 2= Friends & Kids
% 3= Caregiver
% 4= Neighbor
% 5= No contact
%******************************************************
function evt_type = evt_selection(state_vec)

%global_parameters
global prob_plan_non_dep
global prob_plan_dep
global prob_plan_dep_single
global prob_plan_non_dep_single


switch state_vec(1,9)
%************************************************************************************    
%single
    case 0
        %nb : prob_plan_dep_single and prob_plan_non dep_single are 4x4)
                       %check
                if (state_vec (1,1)>58 && state_vec(1,4)~=state_vec (1,5))
                    disp('error: single do not have same widowing age then moving age')
                    pause
                end

                %************************************
                age_path=state_vec(3:7);
                %************************************
                %vicious circle effect
                if state_vec(2)==-1
                    prob_plan=prob_plan_dep_single;
                else
                    prob_plan=prob_plan_non_dep_single;
                end;
                %************************************
                
                temp_age=state_vec(1);
                if temp_age < age_path(2) %=>(temp_age < age_path(3))
                    age_cat=1;
                elseif temp_age < age_path(4)
                    age_cat=2;
                elseif temp_age < age_path(5)
                    age_cat=3;
                else
                    age_cat=4;
                end

                %save the probabilities related the given category 

                y1=prob_plan(1,age_cat);
                y2=prob_plan(2,age_cat);
                y3=prob_plan(3,age_cat);
                y4=prob_plan(4,age_cat);

                %y5=prob_plan(5,age_cat);


                %random generation

                temp_rand= rand*100;

                %assignement following probabilities

%                 if temp_rand < y1
%                     evt_type=1;
                if temp_rand < y1
                    evt_type=2;
                elseif temp_rand < y1+y2
                    evt_type=3;
                elseif temp_rand < y1+y2+y3
                    evt_type=4;
                else
                    evt_type=5;
                end

%married
    case 1 
                %************************************
                %vicious circle effect
                if state_vec(2)==-1
                    prob_plan=prob_plan_dep;
                else
                    prob_plan=prob_plan_non_dep;
                end;
                %************************************

% Only the 1st columns of prob_plan_dep and prob_plan_non_dep (5x5)
% is used: only age_cat 1 is valid
                y1=prob_plan(1,1);
                y2=prob_plan(2,1);
                y3=prob_plan(3,1);
                y4=prob_plan(4,1);
                y5=prob_plan(5,1);


                %random generation
                temp_rand= rand*100;

                %assignement following probabilities

                if temp_rand < y1
                    evt_type=1;
                elseif temp_rand < y1+y2
                    evt_type=2;
                elseif temp_rand < y1+y2+y3
                    evt_type=3;
                elseif temp_rand < y1+y2+y3+y4
                    evt_type=4;
                else
                    evt_type=5;
                end
 
%widow
    case 2

        
        %*age cat 1 should neve be reached
            age_path=state_vec(3:7);

            %************************************
            %vicious circle effect
            if state_vec(2)==-1
                prob_plan=prob_plan_dep;
            else
                prob_plan=prob_plan_non_dep;
            end;
            %************************************
            % check age of the individual, assign age category
            % age_cat 1 is before_retiring till becoming widow
            % age_cat 2 is after becoming widow
            % age_cat 3 is after moving
            % age_cat 4 is after functional decline
            % age_cat 5 is after institutionalization

            temp_age=state_vec(1);
            if temp_age < age_path(2)
                age_cat=1;
            elseif temp_age < age_path(3)
                age_cat=2;
            elseif temp_age < age_path(4)
                age_cat=3;
            elseif temp_age < age_path(5)
                age_cat=4;
            else
                age_cat=5;
            end

            %save the probabilities related the given category 

            y1=prob_plan(1,age_cat);
            y2=prob_plan(2,age_cat);
            y3=prob_plan(3,age_cat);
            y4=prob_plan(4,age_cat);
            y5=prob_plan(5,age_cat);

            %random generation
            temp_rand= rand*100;

            %assignement following probabilities

            if temp_rand < y1
                evt_type=1;
            elseif temp_rand < y1+y2
                evt_type=2;
            elseif temp_rand < y1+y2+y3
                evt_type=3;
            elseif temp_rand < y1+y2+y3+y4
                evt_type=4;
            else
                evt_type=5;
            end

    end     %end switch  
        

end

%***********************************************************
%Impact selection (evt_impact)
%***********************************************************

%%
%***************************************************
%@ pre: evt_type is the social contact previously computed in evt_selection
%        current_state is the current DS of the individual
%         prob_impact_unit is the Impact Table with 
%        probabilities of impact on dep (-1,0,+1)
%        depedning on the social contact
%             1= Spouse
%             2= Friends & Kids
%             3= Caregiver
%             4= Neighbor
%             5= No contact
%@ post: given the probabilities defined in prob_impact_unit for the given
%         evt_type (social contact), an impact is generated. 
%         This impact is added to the current state new_state. 
%         If the new state is beyond the limits (-2,+2) it is set back to 
%         (-1,+1)
%***************************************************
function new_state= evt_impact(current_state,evt_type)

global prob_impact_unit %impact probability matrix 

%depression state
%----------------
temp_rand= rand*100;


    if temp_rand< prob_impact_unit(1,evt_type)
        new_state = current_state-1;
    elseif temp_rand< prob_impact_unit(1,evt_type)+prob_impact_unit(2,evt_type)
        new_state = current_state;
    else
        new_state = current_state+1;
    end

    % adjust if we went beyond the limits
    if new_state==2
        new_state=1;
    elseif new_state==-2
        new_state=-1;
    end

end
%%
%***************************************************
%@ pre: evt_type is the social contact previously computed in evt_selection
%        current_state is the current DS of the individual
%         prob_impact_unit is the Impact Table with 
%        probabilities of impact on dep (-1,0,+1)
%        depedning on the social contact
%             1= Spouse
%             2= Friends & Kids
%             3= Caregiver
%             4= Neighbor
%             5= No contact
%      SES indicates a distinction on the SES :
%              1 => disadvantaged 
%              0 => others
%@ post: Given SES one the impact table: 
%        - prob_impact_unit (SES=0)
%        - prob_impact_unit_dis (SES=1)
%          is selected
%       given the probabilities defined in prob_impact_unit and 
%       global prob_impact_unit_dis for the given evt_type (social
%       contact), an impact is generated. 
%       This impact is added to the current state new_state. 
%       If the new state is beyond the limits (-2,+2) it is set back to 
%         (-1,+1)
%***************************************************
function new_state= evt_impact_SES(current_state,SES, evt_type)


global prob_impact_unit %impact probability matrix 
global prob_impact_unit_dis %impact probability matrix for def people


%depression state
%----------------
temp_rand= rand*100;

%if disadvantaged
    if SES==1
        prob_selected=prob_impact_unit_dis;
    else
        prob_selected=prob_impact_unit;
    end

    if temp_rand< prob_selected(1,evt_type)
        new_state = current_state-1;
    elseif temp_rand< prob_selected(1,evt_type)+prob_selected(2,evt_type)
        new_state = current_state;
    else
        new_state = current_state+1;
    end

% adjust if we went beyond the limits
    if new_state==2
        new_state=1;
    elseif new_state==-2
        new_state=-1;
    end
end

%***********************************************************
%variable generation
%***********************************************************
%%
%%
%***************************************************
% @ pre: mu is the mean age around which we want the generate the random
%        age, std is a standard deviation of a normal noise and prev 
%       is the life of the previous events that has already been generated.
% @ post: a random age is generated around mu with normal noise std.
%          if the randomization inverts the age (random_age<= prev)
%           the new age for the new event is set to prev+1
%***************************************************
function random_age = generate_age (mu,std,prev)
    random_age = round(random('Normal',mu,std));
        if random_age<= prev 
            random_age=prev+1;
        end
end

%%
%***************************************************
% @ pre: 
% @ post: a random gender is generated based on the probability 
%         gender_rate (%women)
%         1 male
%         0 female
%***************************************************
function random_sex =  generate_sex 
global gender_rate % female prob

    if rand < gender_rate 
        random_sex= 0;
    else
        random_sex= 1;
    end
end


%%               
%***************************************************
% @ pre: the sex of the individuals has been set
% @ post: ofr individuals of min_age (61) 
%        depending on the sex a random DS is generated 
%          based on the probabilities rate_dep_m or rate_dep_f
%         (percentage of depressed => DS=-1)
%          the other are set either to DS= 0 or DS= +1 with equal chance
%***************************************************
function random_DS =  generate_DS(sex)
global rate_dep_m
global rate_dep_f

%for female
    if sex==0

        if rand < rate_dep_f 
            random_DS= -1;
        else
            %if not depressed, equal chances to be 0 or +1
            random_DS= randi(2)-1;
        end
%for male        
    else
         
        if rand < rate_dep_m
            random_DS= -1;
        else
            %if not depressed, equal chances to be 0 or +1
            random_DS= randi(2)-1;
        end        
    end

end

%*************************************************************************
%Birth +wedding+die+ update path
%*************************************************************************
%%
%***************************************************
% @ pre: new_birth is the number of elderly to add each year to the
%        population
% @ post: new_birth people are added to the population with age 61,
%        with neutral DS
%        age_path is not defined yet  only the first age is set an the 
%        other items are set up to max_age
%        (only the first column 'retired' is to be used             
%***************************************************
function birth = gen_birth(new_birth)
global min_age
global max_age
global eld_var_num
global age_path
global age_std
global check_SES

birth= zeros(new_birth, eld_var_num);
    %for each agent
    for i=1:new_birth
        %age and functional_status
           birth(i,1)=min_age;%everybody is min_age years olds
           birth(i,8)= generate_sex;
           birth(i,2)= generate_DS(birth(i,8));
           birth(i,3)=  generate_age (age_path(1,1),age_std,min_age); 
           birth(i,4)=  max_age;
           birth(i,5)=  max_age;
           birth(i,6)=  max_age;
           birth(i,7)=  max_age; 
            if check_SES==1
                birth(i,12)=generate_SES;
            end
                
           
    end
end
%%
%***************************************************
% @ pre: state is the population at the beginning of the iteration
%        delta_dead (29x1) holds the delta of person to retrieve 
%        by age (65:93) in order to fit the empirical mortality rate 
%        (see function die_delta_dead)
% @ post: for each age (65:92) the corresponding delta of individuals 
%         is selected at random and are retrieved
%         people aged of 93 years are also retrieved  
%         The case of married people dying creates widows who are treated
%         by the function become_widow
%         Once individuals retrieved, binding between wives and husbands 
%         need to me update by the function rewiring.
%***************************************************
function state= die(state, delta_dead)
global max_age
[a,b]=size(state);
[c,d]=size(delta_dead);


for i=1:c-1 % each ages but the last age (max_age)
    Ages_indices =  find(state(:,1)==delta_dead(i,1));
% check that there actually is people of this age
      if size(Ages_indices) ~= [0,0]
        % if delta is positive remove extra 
        % elderly to obtain correct number of respondent  
             if delta_dead(i,2) > 0
                 indices_to_remove=[];
                 indices_to_remove=[indices_to_remove, randsample(Ages_indices', delta_dead(i,2))];
            % index selected twice
                    check_table= tabulate(indices_to_remove);
                    if max(check_table(:,2))>=2
                        disp('error: max(check_table)>=2')
                        pause
                    end

                   if ~isempty(indices_to_remove)
                       state= become_widow(state, indices_to_remove);
                       [state ps] = removerows( state,indices_to_remove);
                       state= rewiring(state, ps.recreate_ind); %update indices for married people consistency
                   end                     


              end

       end
end


%consider natural death now
natural_death =  find(state(:,1)==max_age)';
        if ~isempty(natural_death)
            state= become_widow(state, natural_death);
            [state ps] = removerows(state,natural_death);
            state= rewiring(state, ps.recreate_ind); %update indices for married people consistency  
        end
 
end
%%
%***************************************************
%@pre state has just been added new_birth elderly with min_age(61) years old elderly
%   not married
%
%@post : single women of min_age(61) years old are married with single men
%        of min_age_male_wedding(62) or max_age_male_wedding(63) years old
%nb called after gen_birth,...in routine (once higher (62-63) age have members)
%***************************************************
function state= wedding(state)
global min_age
global min_age_male_wedding
global max_age_male_wedding
global rate_married_women


%new created female of min_age(61) and single
       female_single_indices= find(state(:,1)==min_age & state(:,8)==0 & state(:,9)==0);
       num_women_to_marry=round(size(female_single_indices,1)*rate_married_women);
    %special case for low number of elderly and only 1 women is to be
    %married
    %regular case for several women are available to be married
    if size(female_single_indices,1)>1    
        female_single_indices= randsample(female_single_indices, num_women_to_marry);
    end
      % we select the women to marry (the other will remain singles)
%male not married (=> not matched) between min_age_male_wedding and  max_age_male_wedding (56 or 57)        
        male_single_indices= find((state(:,1)>=min_age_male_wedding & state(:,1)<= max_age_male_wedding) & state(:,8)==1 & state(:,9)==0 & state(:,10)==0);
        a=size(female_single_indices);
        b=size(male_single_indices);
        num_wedding=min(a,b);
        %for each women
        for i=1:num_wedding
            woman=female_single_indices(i);
            man= male_single_indices(i);
            %they get married and associated to each other
            state(woman,9)=1;
            state(man,9)=1;
            state(woman,10)=man;
            state(man,10)=woman ;       
        end
                         
end

%%
%***************************************************
%@pre: prob_plan is prob_plan_dep or prob_plan_non_dep (5x5) matrix
%
%@post: the prob plan specific to singles is generated where the influence
%of the spouse is cancele
%nb= must be ran on prob_plan_dep AND prob_plan_non_dep
%***************************************************
function new_prob_plan = prob_plan_for_single (prob_plan)

   [a,b]=size(prob_plan);
   new_prob_plan=[];
       %for each column
       for i=[1,3:b]
           new_tot=sum(prob_plan(2:5,i));
           new_prob_plan=[new_prob_plan (prob_plan(2:5,i)./new_tot)*100];
       end
       

end

%%
%***************************************************
%@pre: given a list of dying people not retrieved yet
%       if they are married
%      the dying spouse has not been retrieved yet
%@post : 1) we turn their spouse into widow (state(., 9)=2, 
%        2) their state becomes depressed )
%        3) their Historic Variable is set to one  so that the new widow
%        will remain depressed for one year  
%        4)age path is updated wiht current age set as age of widowhood
%       other ages are generated
%***************************************************
function state= become_widow(state, index_dying_spouse)
global age_path
global age_std
[a,b]=size(index_dying_spouse);    
%nb, the case when the widow dies as well
% is not specifically treated as he dies too 

%for each dying individuals
 for i=1:b
        %if he/she's indeed married
    if state(index_dying_spouse(i),9)==1
       spouse=state(index_dying_spouse(i),10);
       state(spouse,2)=-1; % DS is set to depressed
       state(spouse,9)=2;  % marital status is set to widow
       state(spouse,10)=0; % connection to old partner is cancelled
       state(spouse,11)=1; % will remain depressed for one year
%age path of the spouse is updated 
%age of widowhood is set to current age
       state(spouse,4)=  state(spouse,1); 
% if possible we stick with the normal chain of events
        if state(spouse,4) <= age_path(1,2)
           state(spouse,5)=  generate_age (age_path(1,3),age_std,state(spouse,4));
           state(spouse,6)=  generate_age (age_path(1,4),age_std,state(spouse,5));
           state(spouse,7)=  generate_age (age_path(1,5),age_std,state(spouse,6)); 
%else the 3 remaining events are sparsed till the end of life 
%preserving decay between events              
        else 
           state(spouse,5)=  state(spouse,4)+randi(5,1);
           state(spouse,6)=  state(spouse,5)+randi(5,1);
           state(spouse,7)=  state(spouse,6)+randi(2,1);
        end
    end
 end
    
end

%%
%***************************************************
%@pre : state hold elderly married and single
%       everybody  older than global max_age_male_wedding is either
%       - single until he dies 
%       - married and will become widow (men or women)
%@post: the age path of single eldelry older than max_age_male_wedding is
% set :
% Random ages for  moving, functional decline and
% institutionalization are generated with a normal distribution around mean
% ages (75,80,82) and with standard deviation = 2 that induces a 
% relative variation for illustrative purpose (update_age_path.m)
%***************************************************
function state = update_age_path(state)

global max_age_male_wedding
global age_path
global age_std
%find single male and female of max_age_wedding years old
I=find(state(:,1)==max_age_male_wedding+1 & state(:,9)==0);
[a,b]=size(I); %nb= I is a column vector

 %for each agent
for i=1:a
% birth(i,3) (  ge of retirement has already been set) is already set
% caution here age_path of single have to comply with the fact that they do not encounter widowhood
% Age of widowhood is the same than age of moving
           state(I(i,1),5)=  generate_age (age_path(1,3),age_std,age_path(1,1));
           state(I(i,1),4)=  state(I(i,1),5); %=> do not encounter widowhood!
           state(I(i,1),6)=  generate_age (age_path(1,4),age_std,state(I(i,1),5));
           state(I(i,1),7)=  generate_age (age_path(1,5),age_std,state(I(i,1),6));           
    end
end

%***********************************************************************
%treatment case
%***********************************************************************
%%
%***************************************************
% @ pre: state is the result of the initial individual on the population
%        after one year (iteration). The new born elderly havent' been added yet
% @ post: a proportion treatment_rate of 
%       the population with DS=-1 is treated:
%       - half of them are updated to a DS= 0;
%       - the other half are updated to a DS= 1
%***************************************************
function state= treatment(state)
global treatment_rate
    I=find(state(:,2)==-1);
    [a,b]= size(I);
    number_to_treat= round(a*treatment_rate);   
    I= randsample(I,number_to_treat);  
    [a,b]= size(I); 
  for i= 1:a 
      state(I(i),2)=randi(2)-1; % 0 or +1 with probability 50%
  end
end

%***********************************************************************
%SES case
%***********************************************************************
%%
%***************************************************
% @ pre: prob_impact_unit is the initial impact table
% @ post:  an impact table prob_impact_unit_dis is created
%       for disadvantaged people where a ratio prop_dispatch_SES
%       of the null and positive impact probabilities are transfered
%       on the negative impact probabilitiy
%***************************************************
function prob_impact_unit_dis = generate_prob_impact_unit_SES(prob_impact_unit)
global prop_dispatch_SES
prob_impact_unit_dis=zeros(3,5);
a=prob_impact_unit(3,:)/prop_dispatch_SES;
b=prob_impact_unit(2,:)/prop_dispatch_SES;
prob_impact_unit_dis(3,:)=prob_impact_unit(3,:)-a;
prob_impact_unit_dis(2,:)=prob_impact_unit(2,:)-b;
prob_impact_unit_dis(1,:)=prob_impact_unit(1,:)+a+b;

    if sum(prob_impact_unit_dis)~=100*ones(1,5)
        disp('prob_impact_init inconsistent')
    end


end
%%               
%***************************************************
% @ pre: state has been generated
% @ post:  generate an socio-economic status at random
%           0 no consideration of SES 
%           1consideration of SES
%***************************************************
function random_SES =  generate_SES
global disadvantagedSES_rate % probability of being disadvantage

    if rand < disadvantagedSES_rate 
        random_SES= 1;
    else
        random_SES= 0;
    end
end

%***********************************************************************
%Technical Utility
%***********************************************************************
%%
%***************************************************
% @ pre: state has been generated
% @ post: compute the number of -1, 0 ,+1 
%          in the population (state)
%***************************************************
function [m1 z0 p1] = get_n(state)
%compute the number of -1, 0 ,+1 in the population state
global min_age
global max_age
m1=histc(state(state(:,2)==-1,1),min_age:max_age)';
z0=histc(state(state(:,2)==0,1),min_age:max_age)';
p1=histc(state(state(:,2)==1,1),min_age:max_age)';
end
%%
%***************************************************
%@pre: state has just been removed dying people
%   new widow have been already set widow by 
%   become_widow (marital status=2)
%   people with marital status maried need 
%   to be rewired has indices changed
%   ps.recreate_ind as been retrieved from removerows, 
%   remove people to die
%@post : all married people are matched again
%***************************************************

function state= rewiring(state, recreate_ind)
                       
    %only those who are married      
    I= find(state(:,9)==1);
      [a,b]=size(I);  
      %for each married person
      for i=1:a
          %the index of his spouse
          % is found and assigned
               state(I(i),10)= recreate_ind(state(I(i),10));
      end
end

%***********************************************************************
%Empirical data
%***********************************************************************
%%
%***************************************************
% @ pre: empirical data have been retrieved for years 2001-2004-2008
%http://economie.fgov.be/fr/modules/publications/statistiques/population/ta
%bles_de_mortalite.jsp
% With columns, defined for men and women:
% [px dx Qx]
% (px) observed population
% (dx) observed death
% (Qx) death probability
%  for ages 65-92
% nb Qx= dx/px
%
% @ post: empirical data for 2001-2004-2008 are averaged and gathered in
% mortalilty data  for ages 65-92
%***************************************************
function mortality_data = retrieve_mortality

pop_stat_2008 = [
%65    
90748	1109	0.012221
82481	1110	0.013458
91407	1302	0.014244
98181	1510	0.015380
98903	1661	0.016794
94182	1662	0.017647
90932	1865	0.020510
88889	1938	0.021802
89153	2204	0.024722
87281	2384	0.027314
88592	2696	0.030432
86577	3002	0.034674
84009	3254	0.038734
75611	3269	0.043234
71567	3662	0.051169
66301	3567	0.053800
62861	3913	0.062248
59421	4162	0.070043
54153	4307	0.079534
49297	4363	0.088504
43472	4371	0.100547
38874	4326	0.111283
33416	4205	0.125838
21752	3066	0.140953
12929	2010	0.155464
10612	1759	0.165756
9706	1828	0.188337
9380	1941	0.206930
];

pop_stat_2004 = [
104671	1338	0.012783
99931	1291	0.012919
97065	1419	0.014619
95695	1556	0.016260
96605	1696	0.017556
95585	1872	0.019585
98060	2154	0.021966
96943	2448	0.025252
95391	2723	0.028546
87183	2621	0.030063
83731	2911	0.034766
79428	3102	0.039054
76840	3305	0.043011
74505	3633	0.048762
69850	3735	0.053472
65774	3983	0.060556
59909	4033	0.067319
56156	4283	0.076270
50789	4320	0.085058
34552	3208	0.092846
21910	2336	0.106618
19001	2268	0.119362
18751	2478	0.132153
19504	2859	0.146585
19432	3101	0.159582
15891	2821	0.177522
12715	2480	0.195045
9522	2122	0.222852
];


pop_stat_2001 = [
%65    
100062	1357	0.013562
101415	1501	0.014801
100851	1660	0.016460
104144	1905	0.018292
103508	2023	0.019544
102331	2308	0.022554
94565	2276	0.024068
91636	2514	0.027435
87761	2546	0.029011
86144	2832	0.032875
84435	3050	0.036122
80628	3344	0.041474
76884	3520	0.045783
71469	3660	0.051211
68549	3872	0.056485
63797	4083	0.064000
44678	3223	0.072138
28971	2269	0.078320
26269	2319	0.088279
26948	2711	0.100601
29156	3235	0.110955
30251	3652	0.120723
26285	3529	0.134259
22274	3468	0.155697
17914	2995	0.167188
14825	2745	0.185160
11457	2249	0.196299
9411	2025	0.215174
];

u=cat(3,pop_stat_2001,pop_stat_2004,pop_stat_2008);
mortality_data=sum(u,3);
mortality_data(:,3)= mortality_data(:,2)./mortality_data(:,1);

end

%%
%%
%***************************************************
%@pre : Mortality_data. m retrieve the empirical mortality rate
%       retrieve
%@post: delta_dead has been generated 
%       with the number of number of respondents between 
%       65 and 92 years old
%       => at 93 the number of respondent is set to let everybody die)  
%***************************************************
function delta_dead = die_delta_dead (initial_pop_size)
XI=[65:93]' ;
YI=compute_artificial_pop(initial_pop_size)';
ZI=[];

%die each year
    for i =1: size(YI,1)-1
        ZI=[ZI; YI(i)-YI(i+1)];
    end
    
ZI=[ZI; YI(size(YI,1),1)];
delta_dead=[XI ZI];
end
%%
%***************************************************
% @ pre: pop_size is the size of the population we want to mimic
% @ post: a population size evluation reflecting real  (mean) mortality
% rate (see retrieve mortality) is returned for ages 65-92
%***************************************************
function artificial_pop= compute_artificial_pop(pop_size)
mortality_data = retrieve_mortality;
[a,b]=size(mortality_data);
artificial_pop=[pop_size];
    for i=1:a
        pop_size=pop_size - round(pop_size*mortality_data(i,3));
         artificial_pop=[artificial_pop pop_size]  ;
    end
end

%*******************************************************
%drawing
%*******************************************************
%%
%***************************************************
% @ pre: 
% @ post: the empirical mean prevalence and its CI is
%         drawn in dashed line from ages 65 to 92
%***************************************************
function draw_empirical_filigrane

[A prevallyears nallyears CI_low CI_high]= load_empirical_data;

plotall=plot(1:28,A(:,prevallyears),'k--'); %1:28 => 65-92 from 65 
set(plotall,'LineWidth',1);
hold on
plotmin=plot(1:28,A(:,CI_low),'k--');
set(plotmin,'LineWidth',1);
plotmax=plot(1:28,A(:,CI_high),'k--');
set(plotmax,'LineWidth',1);

end
%%
%***************************************************
% @ pre: prev_m1 are the prevalence by age gathered through all simulation
%        prev_m1 is 32 columns (61:92)
%        and the number of rows is the number of simulations.
% @ post: the plot with the simulated data is drawn
%***************************************************
function [ploti prev_m1]= draw_one_plot(prev_m1)
prev_m1=mean(prev_m1(:,5:32),1); %5:32=> 65-92 from 65 on (61(age) = 1(index))
    ploti=plot(1:28,prev_m1);
    set(ploti,'LineWidth',2);
BOX OFF
xlim([1 29]);
set(gca,'FontSize',16,'Xtick',[1:5:29],'XtickLabel',['65';'70';'75';'80';'85';'90';'95']);
set(gca,'FontSize',16);
ylabel('Prevalence depressison (%)','FontSize',16);
xlabel('Age','FontSize',16);
end

%%
%***************************************************
% @ pre: 
% @ post: draw the regression line
%***************************************************
%plot the empirical regression
function h= draw_regression;
X=regressed_prev;
h= plot(X);
end
%***************************************************
% @ pre: 
% @ post: Empirical prevalences of depression 
%      retrieved from HIS are saved in matrix A
%         prevallyears =1st column is the prevalence by year;
%         nallyears = the 2nd column total number of respondents;
%         CI_low = the 3rd column is the lower bound of the CI;
%         CI_high = the 3rd column is the upperd bound of the CI;
%***************************************************
function [A prevallyears nallyears CI_low CI_high]= load_empirical_data
prevallyears =1;
nallyears = 2;
CI_low = 3;
CI_high = 4;

A=[
8.2	333	3.1	13.2
9.5	335	5.4	13.5
8.7	316	4.7	12.7
10.5	312	5.9	15.0
12.1	315	7.1	17.2
10.9	315	6.2	15.6
18.2	294	6.2	30.1
12.6	311	8.1	17.1
12.7	280	7.7	17.6
16.1	266	9.9	22.2
10.6	264	5.3	15.9
7.9	250	3.8	12.1
8.8	225	4.7	13.0
10.6	210	5.8	15.4
21	195	11.8	30.2
12.5	213	7.1	17.9
15	153	6.6	23.3
13.7	157	6.4	21.0
12.3	133	6.3	18.3
15.9	178	9.6	22.2
20.2	225	12.1	28.3
18.4	205	8.1	28.7
14.7	188	7.7	21.7
17.3	161	9.6	25.0
18.1	107	8.9	27.3
16.3	79	4.2	28.4
11.2	70	0.6	21.8
10.1	54	1.4	18.9
];
%*************************************************
end

%*******************************************************
% Stat test and numerical test
%*******************************************************
%%
%***************************************************
% @ pre: sim_curve are the last iterations of multiple simulations 
%        representin the simulated prevalence of(by lines)
% @ post: The following statistics and information are computed:
%       - Wilcoxon signed rank test for zero median (P,H)
%         two-sided test of the hypothesis that the difference between
%         the matched samples in the vectors X and Y
%         comes from a distribution whose median is zero
%         P is the probability of observing the given result, or one more
%    extreme, by chance if the null hypothesis ("median is zero") is true.
%         H=0 indicates that the null hypothesis ("median is zero") 
%         cannot be rejected at the 5%  level.
%         H=1 indicates that the null hypothesis can be rejected at the
%         5% level.
%       - ks test with regression line [H,P,KSSTAT]
%          H = 0 => Do not reject the null hypothesis at significance level 5%.
%          H = 1 => Reject the null hypothesis at significance level 5%.
%          P=asymptotic P-value
%          K-S= test statistic 
%       - correlation coefficient with regression line
%***************************************************
function TS = compute_TS(Sim_curves)
prev_m1=mean(Sim_curves(:,5:32),1); %5:32=> 65-92 from 65 on (61(age) = 1(index))
[A prevallyears nallyears CI_low CI_high]=load_empirical_data;
empirical_curve= A(:,prevallyears);
% Wilcoxon signed rank test for zero median. 
%(p-value and H=1 indicates that the null hypothesis can be rejected at the
%5% level
[P H]=signrank(prev_m1,empirical_curve); %signed_rank
TS=[P H];
X=regressed_prev;
%ks test with regression line
[H,P,KSSTAT]=kstest2(prev_m1,X);
TS=[TS [H,P,KSSTAT]];
%correlation coefficient with regression line
Rreg=corrcoef(prev_m1,X);
TS=[TS Rreg(1,2)];
end

%%
%***************************************************
% @ pre: sim_curve are the last iterations of multiple simulations 
%        representin the simulated prevalence of(by lines)
% @ post: compute the number of occurences of the mean of the
%     simulated curves falling within the CI bounds (between 65 and 92)
%***************************************************
function within_CI = compute_Num_index(Sim_curves)
prev_m1=mean(Sim_curves(:,5:32),1)'; %5:32=> 65-92 from 65 on (61(age) = 1(index))
[A prevallyears nallyears CI_low CI_high]=load_empirical_data;
%how many time within the interval
I=find(prev_m1(:,1)<= A(:,CI_high) & prev_m1(:,1)>=A(:,CI_low));
within_CI=size(I,1);
end

%*******************************************************
% Regresssion
%*******************************************************
%%
%***************************************************
% @ pre: 
% @ post: compute the regression line on the empirical
%        prevalnence
%***************************************************
function X=regressed_prev
[A prevallyears nallyears CI_low CI_high]= load_empirical_data;
[a,b]=size(A);
H=regress(A(:,1),[[1:a]' ones(a,1)]);
X=(H(1,1)*[1:a]') + H(2,1);
end

%**************************************************************************************
%Simulation_RBM_eld_dep_no_wed.m
%**************************************************************************************
%***********************************************************************
% Rule-based simulation of elderly depression
% considering *NO* gender distinction and *NO* wedding procedure
%***********************************************************************
%@author: Jean-Christophe
%@date : 04/2012
%
% @pre:
%------
% 
% WS_list: this list of indices represents the number
%          of times the simulation should be run. 
%             ex: to run the simulation 50 enter the list 1:50
% WS_dir: directory where to save the .mat files generated for each
%          simulations
% Prefix: Prefix of the name of the .mat files generated for each
%          simulations
% 
% nb: - the parameters of the simualtion are defined 
%     in the parameters.m file (scenario parameters, 
%     selection of a typology of experts, size of the population,...) 
%     - the experts'answers of each typology are saved in specific .m files
%     ex: param_typeA.m  (for expert of Type A)
%
% @post:
%----------
% The parameters of parameters.m are loaded. 
% The parameters of the typology of experts requested 
% in parameters.m are loaded
% 
% Multiple simulation are generated for one scenario and one type of
% experts, considering *NO* gender distinction and *NO* wedding procedure
% For each simulation a Workspace with all the relevant information is saved
% in WSdir with name Prefix_typex_y.mat where x refers to the typology of
% experts and y the number of iterations. THis workspace records:
%   - values of the parameters, Contact and Impact tables
%   - scenario info (check_treatment, check_SES)
%   - prevalences of the last iterations of the simulation (myprev_m1)
%   - indices of fit computes by functions compute_TS and
%   compute_Num_index(see their specifications).
%   - other variables are only technique variables
%  For each simulation the prevalences of the current simulation are saved
% and accumulated in variable myprev_m1.
% These saved prevalences are then averaged and the mean is
% drawn together with the empirical prevalences retrieved 
% from The online Belgian Health Interview Survey (HIS)
% and the associated regression line.
%
% @example:
%----------
% To run 50 simulations and save your 50 workspaces 
% in the directory '/Users/Desktop/test'
% with prefix of name 'My_simulation'
% use the following command
%
% [myprev_m1]= ...
% Simulation_RBM_eld_dep_no_wed(1:50, '/Users/Desktop/test',...
% 'My_simulation');
% 
% myprev_m1 holds the prevalences by age of the last iterations of 
% 50 simulations
%***********************************************************
%Multiple Simulations
%***********************************************************
function myprev_m1= Simulation_RBM_eld_dep_no_wed(WS_list, WS_dir, prefix)
global n_m1
global n_z0
global n_p1
global prob_impact_unit
global prob_plan_non_dep
global prob_plan_dep
global type
global check_treatment
global check_SES % 0 no consideration of SES % 1consideration of SES


%****************************
%parameters & expert answers
%****************************
parameters

myparam=strcat('param_Type',type);
[prob_impact_unit prob_plan_non_dep prob_plan_dep] =eval(myparam);

%****************************
%simulations
%****************************

[a,b]=size(WS_list);
myprev_m1=[]; % prevalences of depression by age

   for my_it=1:b
        ext=num2str(WS_list(1,my_it))
    %one simulation    
        sim_process_no_wedding;       
    %save the current prevalence   
        n_tot=n_m1+n_p1+n_z0;
        prev_m1= (n_m1./n_tot)*100;
        myprev_m1=[myprev_m1; prev_m1];
    %save WS in the right directory for analysis 
        process_dir=pwd;
        cd(WS_dir);
        my_prefix= strcat(prefix,'_type',type,'_');
        WS_file=strcat(my_prefix,ext);
        save (WS_file);
        cd(process_dir);

   end
   
%****************************
%drawing
%****************************   
close all
draw_empirical_filigrane;
draw_one_plot(myprev_m1);
draw_regression;
%****************************
%stat
%****************************  
TS = compute_TS(myprev_m1);
within_CI = compute_Num_index(myprev_m1);
fit_index = [within_CI TS]

end

%***********************************************************
%One Simulation
%***********************************************************
%%
%******************************************************
%@pre: parameters have been loaded (parameters.m)
%@post: one simulation (W wedding procedure) 
%      - an initial population is created 
%      - each individuals goes through an individual process
%      - a treatment effect may be applied to the population
%        (check_treatment=1)
%      - new individuals are added to the population
%      - they die at the beginning of the next iteration
%******************************************************

function sim_process_no_wedding
%**********************
%Data structure
%**********************
global n_m1 % number of depressed DS
global n_z0 % number of neutral DS
global n_p1 % number of non-depressed DS
global state % variable (columns) for each individual (row)
global num_eld
global new_birth
global num_it
global eld_var_num
global prob_impact_unit
global prob_impact_unit_dis %SES
global check_treatment
global check_SES
%**********************
%Initiatlization
%**********************
%[sex,depression state; age_path; sex; marita_status; 
%spouse_index; widow_history; SES];
            if check_SES==1
                eld_var_num=12;
            else
 %[sex,depression state; age_path; sex; marita_status; 
 %spouse_index; widow_history];                
                eld_var_num=11;
            end
%nb:[sex; marita_status; spouse_index; widow_history] are not used here
            
%SES consideration generationt of a specific prob_impact
if check_SES==1
    prob_impact_unit_dis=generate_prob_impact_unit_SES(prob_impact_unit);
end

%data for dying process
delta_dead = die_delta_dead (num_eld);

%initial_population
state = gen_birth(num_eld);

%**********************
%Iterative process
%**********************

 for current_it =1:num_it  %each year
    %display   
        if mod(current_it,5)==0           
            current_it
        end
        
%dying process (remove indiviudual subsequently to fit empirical mortality
%rate between 65 and 92)
%natural death is retrieved here                      
         state= die(state, delta_dead);
                   
%Individual process
state = individual_process(state);

%treatment
        if check_treatment==1
        state=treatment(state);
        end

 %birth process
     birth = gen_birth(new_birth);
     state=[state;birth];
          clear birth
 end
 
%********************************
%prevalence and demographic stat  
%********************************
 %demographic stat
 population=[current_it size(state,1) histc(state(:,8),0:1)' histc(state(:,9),0:2)'];
 
 %prevalence computation
        [n_m1 n_z0 n_p1] = get_n(state);
       
end
%***************************************************
%Individual process
%***************************************************
%%
%******************************************************
%@pre: state is a matrix with the all population
%@post: each individual is processed (for one year):
%    - a contact with a source of social support is selecte (evt_type)
%    - an impact is selected possibly integrating a SES distinction
%    (check_SES=1)
%    - the age incremented  
%******************************************************
function state = individual_process(state)
global check_SES
[a,b]=size(state);
%  a= number of elderly persons
%  b= num-of variables

   for j = 1: a     % for each individu still	alive               
               %select evt type
               evt_type = evt_selection(state(j,:));


             %given evt type  compute the impact for an individual
             if check_SES==1
                  new_state = evt_impact_SES(state(j,2),state(j,12),evt_type);
             else 
                  new_state = evt_impact(state(j,2),evt_type);
             end
          %age incremented
          new_age= state(j,1)+1;

          %concatenation  of the new state
          state(j,1)=new_age;
          state(j,2)=new_state;     
   end
end
%%
%***********************************************************
%Social contact (evt_type)
%***********************************************************
%******************************************************
%@pre: state_vec is the vector with all the variables of one individual
%@post: Given the DS, a prob_plan (dep or non_dep) is selected
% The age and the age_path enable to select the correct columns and 
% the probabilities defined in prob_plan for the given 
% and an evt_type (social contact) is generated: 
% 1= Spouse
% 2= Friends & Kids
% 3= Caregiver
% 4= Neighbor
% 5= No contact
%******************************************************
function evt_type = evt_selection(state_vec)

%global_parameters
global prob_plan_non_dep
global prob_plan_dep
global age_path

%************************************
%vicious circle effect
if state_vec(2)==-1
    prob_plan=prob_plan_dep;
else
    prob_plan=prob_plan_non_dep;
end;
%************************************

% check age of the individual, assign age category
temp_age=state_vec(1);
if temp_age < age_path(2)
    age_cat=1;
elseif temp_age < age_path(3)
    age_cat=2;
elseif temp_age < age_path(4)
    age_cat=3;
elseif temp_age < age_path(5)
    age_cat=4;
else
    age_cat=5;
end

%save the probabilities related the given category 
y1=prob_plan(1,age_cat);
y2=prob_plan(2,age_cat);
y3=prob_plan(3,age_cat);
y4=prob_plan(4,age_cat);
y5=prob_plan(5,age_cat);

%random generation
temp_rand= rand*100;

    %assignement following probabilities
    if temp_rand < y1
        evt_type=1;
    elseif temp_rand < y1+y2
        evt_type=2;
    elseif temp_rand < y1+y2+y3
        evt_type=3;
    elseif temp_rand < y1+y2+y3+y4
        evt_type=4;
    else
        evt_type=5;
    end
end

%***********************************************************
%Impact selection (evt_impact)
%***********************************************************
%%
%***************************************************
%@ pre: evt_type is the social contact previously computed in evt_selection
%        current_state is the current DS of the individual
%         prob_impact_unit is the Impact Table with 
%        probabilities of impact on dep (-1,0,+1)
%        depedning on the social contact
%             1= Spouse
%             2= Friends & Kids
%             3= Caregiver
%             4= Neighbor
%             5= No contact
%@ post: given the probabilities defined in prob_impact_unit for the given
%         evt_type (social contact), an impact is generated. 
%         This impact is added to the current state new_state. 
%         If the new state is beyond the limits (-2,+2) it is set back to 
%         (-1,+1)
%***************************************************
function new_state= evt_impact(current_state,evt_type)

global prob_impact_unit %impact probability matrix 

%depression state
%----------------
temp_rand= rand*100;


    if temp_rand< prob_impact_unit(1,evt_type)
        new_state = current_state-1;
    elseif temp_rand< prob_impact_unit(1,evt_type)+prob_impact_unit(2,evt_type)
        new_state = current_state;
    else
        new_state = current_state+1;
    end

    % adjust if we went beyond the limits
    if new_state==2
        new_state=1;
    elseif new_state==-2
        new_state=-1;
    end

end
%%
%***************************************************
%@ pre: evt_type is the social contact previously computed in evt_selection
%        current_state is the current DS of the individual
%         prob_impact_unit is the Impact Table with 
%        probabilities of impact on dep (-1,0,+1)
%        depedning on the social contact
%             1= Spouse
%             2= Friends & Kids
%             3= Caregiver
%             4= Neighbor
%             5= No contact
%      SES indicates a distinction on the SES :
%              1 => disadvantaged 
%              0 => others
%@ post: Given SES one the impact table: 
%        - prob_impact_unit (SES=0)
%        - prob_impact_unit_dis (SES=1)
%          is selected
%       given the probabilities defined in prob_impact_unit and 
%       global prob_impact_unit_dis for the given evt_type (social
%       contact), an impact is generated. 
%       This impact is added to the current state new_state. 
%       If the new state is beyond the limits (-2,+2) it is set back to 
%         (-1,+1)
%***************************************************
function new_state= evt_impact_SES(current_state,SES, evt_type)


global prob_impact_unit %impact probability matrix 
global prob_impact_unit_dis %impact probability matrix for def people


%depression state
%----------------
temp_rand= rand*100;

    if SES==1
        prob_selected=prob_impact_unit_dis;
    else
        prob_selected=prob_impact_unit;
    end

    if temp_rand< prob_selected(1,evt_type)
        new_state = current_state-1;
    elseif temp_rand< prob_selected(1,evt_type)+prob_selected(2,evt_type)
        new_state = current_state;
    else
        new_state = current_state+1;
    end

% adjust if we went beyond the limits
    if new_state==2
        new_state=1;
    elseif new_state==-2
        new_state=-1;
    end
end

%***********************************************************
%variable generation
%***********************************************************
%%
%***************************************************
% @ pre: mu is the mean age around which we want the generate the random
%        age, std is a standard deviation of a normal noise and prev 
%       is the life of the previous events that has already been generated.
% @ post: a random age is generated around mu with normal noise std.
%          if the randomization inverts the age (random_age<= prev)
%           the new age for the new event is set to prev+1
%***************************************************
function random_age = generate_age (mu,std,prev)
    random_age = round(random('Normal',mu,std));
        if random_age<= prev 
            random_age=prev+1;
        end
end

%*************************************************************************
%Birth +die
%*************************************************************************
%%
%***************************************************
% @ pre: new_birth is the number of elderly to add each year to the
%        population
% @ post: new_birth people are added to the population with age 61,
%        with neutral DS and an age_path, generated by generate_age.
            
%***************************************************
function birth = gen_birth(new_birth)
global min_age
global eld_var_num
global age_path
global age_std
global check_SES

birth= zeros(new_birth, eld_var_num);
    %for each agent
    for i=1:new_birth
           birth(i,1)=min_age;%everybody is min_age years olds
           birth(i,8)= 0;
           birth(i,2)= 0;
           birth(i,3)= generate_age (age_path(1,1),age_std,min_age); 
           birth(i,4)= generate_age (age_path(1,2),age_std,birth(i,3));
           birth(i,5)= generate_age (age_path(1,3),age_std,birth(i,4));
           birth(i,6)= generate_age (age_path(1,4),age_std,birth(i,5));
           birth(i,7)= generate_age (age_path(1,5),age_std,birth(i,6));
            if check_SES==1
                birth(i,12)=generate_SES;
            end
                
           
    end
end
%%
%***************************************************
% @ pre: state is the population at the beginning of the iteration
%        delta_dead (29x1) holds the delta of person to retrieve 
%        by age (65:93) in order to fit the empirical mortality rate 
%        (see function die_delta_dead)
% @ post: for each age (65:92) the corresponding delta of individuals 
%         is selected at random and are retrieved
%         people aged of 93 years are also retrieved  
%***************************************************
function state= die(state, delta_dead)
global max_age
[a,b]=size(state);
[c,d]=size(delta_dead);


for i=1:c-1 % each ages but the last age (max_age)
    Ages_indices =  find(state(:,1)==delta_dead(i,1));

% check that there actually is people of this age
      if size(Ages_indices) ~= [0,0]
        % if delta is positive remove extra elderly to obtain correct number of respondent  
           if delta_dead(i,2) > 0
             indices_to_remove=[];
             indices_to_remove=[indices_to_remove, randsample(Ages_indices', delta_dead(i,2))];
        % index selected twice
                check_table= tabulate(indices_to_remove);
                if max(check_table(:,2))>=2
                    disp('error: max(check_table)>=2')
                    pause
                end

               if ~isempty(indices_to_remove)                              
                   [state ps] = removerows( state,indices_to_remove);
               end                  
           end

       end
end

%consider natural death now
natural_death =  find(state(:,1)==max_age)';
        if ~isempty(natural_death)
            [state ps] = removerows(state,natural_death);
        end
end

%***********************************************************************
%treatment case
%***********************************************************************
%%
%***************************************************
% @ pre: state is the result of the initial individual on the population
%        after one year (iteration). The new born elderly 
%         havent' been added yet
% @ post: a proportion treatment_rate of 
%       the population with DS=-1 is treated:
%       - half of them are updated to a DS= 0;
%       - the other half are updated to a DS= 1
%***************************************************
function state= treatment(state)
global treatment_rate
    I=find(state(:,2)==-1);
    [a,b]= size(I);
    number_to_treat= round(a*treatment_rate);   
    I= randsample(I,number_to_treat);  
    [a,b]= size(I); 
  for i= 1:a 
      state(I(i),2)=randi(2)-1; % 0 or +1 with probability 50%
  end
end

%***********************************************************************
%SES case
%***********************************************************************
%%
%***************************************************
% @ pre: prob_impact_unit is the initial impact table
% @ post:  an impact table prob_impact_unit_dis is created
%       for disadvantaged people where a ratio prop_dispatch_SES
%       of the null and positive impact probabilities are transfered
%       on the negative impact probabilitiy
%***************************************************
function prob_impact_unit_dis = generate_prob_impact_unit_SES(prob_impact_unit)
global prop_dispatch_SES
prob_impact_unit_dis=zeros(3,5);
a=prob_impact_unit(3,:)/prop_dispatch_SES;
b=prob_impact_unit(2,:)/prop_dispatch_SES;
prob_impact_unit_dis(3,:)=prob_impact_unit(3,:)-a;
prob_impact_unit_dis(2,:)=prob_impact_unit(2,:)-b;
prob_impact_unit_dis(1,:)=prob_impact_unit(1,:)+a+b;

    if sum(prob_impact_unit_dis)~=100*ones(1,5)
        disp('prob_impact_init inconsistent')
    end
end
%%               
%***************************************************
% @ pre: state has been generated
% @ post:  generate an socio-economic status at random
%           0 no consideration of SES 
%           1consideration of SES
%***************************************************

function random_SES =  generate_SES
global disadvantagedSES_rate % probability of being disadvantaged
    if rand < disadvantagedSES_rate 
        random_SES= 1;
    else
        random_SES= 0;
    end
end
%%
%***********************************************************************
%Technical Utility
%***********************************************************************
%%
%***************************************************
% @ pre: state has been generated
% @ post: compute the number of -1, 0 ,+1 
%          in the population (state)
%***************************************************
function [m1 z0 p1] = get_n(state)

global min_age
global max_age
m1=histc(state(state(:,2)==-1,1),min_age:max_age)';
z0=histc(state(state(:,2)==0,1),min_age:max_age)';
p1=histc(state(state(:,2)==1,1),min_age:max_age)';
end

%***********************************************************************
%Empirical data
%***********************************************************************
%%
%***************************************************
% @ pre: empirical data have been retrieved for years 2001-2004-2008
%http://economie.fgov.be/fr/modules/publications/statistiques/population/ta
%bles_de_mortalite.jsp
% With columns, defined for men and women:
% [px dx Qx]
% (px) observed population
% (dx) observed death
% (Qx) death probability
%  for ages 65-92
% nb Qx= dx/px
%
% @ post: empirical data for 2001-2004-2008 are averaged and gathered in
% mortalilty data  for ages 65-92
%***************************************************
function mortality_data = retreive_mortality
pop_stat_2008 = [
%65    
90748	1109	0.012221
82481	1110	0.013458
91407	1302	0.014244
98181	1510	0.015380
98903	1661	0.016794
94182	1662	0.017647
90932	1865	0.020510
88889	1938	0.021802
89153	2204	0.024722
87281	2384	0.027314
88592	2696	0.030432
86577	3002	0.034674
84009	3254	0.038734
75611	3269	0.043234
71567	3662	0.051169
66301	3567	0.053800
62861	3913	0.062248
59421	4162	0.070043
54153	4307	0.079534
49297	4363	0.088504
43472	4371	0.100547
38874	4326	0.111283
33416	4205	0.125838
21752	3066	0.140953
12929	2010	0.155464
10612	1759	0.165756
9706	1828	0.188337
9380	1941	0.206930
];

pop_stat_2004 = [

%65
104671	1338	0.012783
99931	1291	0.012919
97065	1419	0.014619
95695	1556	0.016260
96605	1696	0.017556
95585	1872	0.019585
98060	2154	0.021966
96943	2448	0.025252
95391	2723	0.028546
87183	2621	0.030063
83731	2911	0.034766
79428	3102	0.039054
76840	3305	0.043011
74505	3633	0.048762
69850	3735	0.053472
65774	3983	0.060556
59909	4033	0.067319
56156	4283	0.076270
50789	4320	0.085058
34552	3208	0.092846
21910	2336	0.106618
19001	2268	0.119362
18751	2478	0.132153
19504	2859	0.146585
19432	3101	0.159582
15891	2821	0.177522
12715	2480	0.195045
9522	2122	0.222852
];


pop_stat_2001 = [
%65    
100062	1357	0.013562
101415	1501	0.014801
100851	1660	0.016460
104144	1905	0.018292
103508	2023	0.019544
102331	2308	0.022554
94565	2276	0.024068
91636	2514	0.027435
87761	2546	0.029011
86144	2832	0.032875
84435	3050	0.036122
80628	3344	0.041474
76884	3520	0.045783
71469	3660	0.051211
68549	3872	0.056485
63797	4083	0.064000
44678	3223	0.072138
28971	2269	0.078320
26269	2319	0.088279
26948	2711	0.100601
29156	3235	0.110955
30251	3652	0.120723
26285	3529	0.134259
22274	3468	0.155697
17914	2995	0.167188
14825	2745	0.185160
11457	2249	0.196299
9411	2025	0.215174
];

u=cat(3,pop_stat_2001,pop_stat_2004,pop_stat_2008);
mortality_data=sum(u,3);
mortality_data(:,3)= mortality_data(:,2)./mortality_data(:,1); 

end

%%
%***************************************************
%@pre : Mortality_data. m retrieve the empirical mortality rate
%       retrieve
%@post: delta_dead has been generated 
%       with the number of number of respondents between 
%       65 and 92 years old
%       => at 93 the number of respondent is set to let everybody die)  
%***************************************************
function delta_dead = die_delta_dead (initial_pop_size)
XI=[65:93]' ;
YI=compute_artificial_pop(initial_pop_size)';
ZI=[];

%die each year
    for i =1: size(YI,1)-1
        ZI=[ZI; YI(i)-YI(i+1)];
    end

ZI=[ZI; YI(size(YI,1),1)];
delta_dead=[XI ZI];
end
%%
%***************************************************
% @ pre: pop_size is the size of the population we want to mimic
% @ post: a population size evluation reflecting real  (mean) mortality
% rate (see retrieve mortality) is returned for ages 65-92
%***************************************************
function artificial_pop= compute_artificial_pop(pop_size)
mortality_data = retreive_mortality;
[a,b]=size(mortality_data);
artificial_pop=[pop_size];
    for i=1:a
        pop_size=pop_size - round(pop_size*mortality_data(i,3));
         artificial_pop=[artificial_pop pop_size]  ;
    end
end

%*******************************************************
%drawing
%*******************************************************
%%
%***************************************************
% @ pre: 
% @ post: the empirical mean prevalence and its CI is
%         drawn in dashed line from ages 65 to 92
%***************************************************
function draw_empirical_filigrane

[A prevallyears nallyears CI_low CI_high]= load_empirical_data;

plotall=plot(1:28,A(:,prevallyears),'k--'); %1:28 => 65-92 from 65 
set(plotall,'LineWidth',1);
hold on
plotmin=plot(1:28,A(:,CI_low),'k--');
set(plotmin,'LineWidth',1);
plotmax=plot(1:28,A(:,CI_high),'k--');
set(plotmax,'LineWidth',1);

end
%%
%***************************************************
% @ pre: prev_m1 are the prevalence by age gathered through all simulation
%        prev_m1 is 32 columns (61:92)
%        and the number of rows is the number of simulations.
% @ post: the plot with the simulated data is drawn
%***************************************************
function [ploti prev_m1]= draw_one_plot(Sim_curves)
prev_m1=mean(Sim_curves(:,5:32),1); %5:32=> 65-92 from 65 on (61(age) = 1(index))
    ploti=plot(1:28,prev_m1);
    set(ploti,'LineWidth',2);
BOX OFF
xlim([1 29]);
set(gca,'FontSize',16,'Xtick',[1:5:29],'XtickLabel',['65';'70';'75';'80';'85';'90';'95']);
set(gca,'FontSize',16);
ylabel('Prevalence depressison (%)','FontSize',16);
xlabel('Age','FontSize',16);
end

%%
%***************************************************
% @ pre: 
% @ post: draw the regression line
%***************************************************
%plot the empirical regression
function h= draw_regression;
X=regressed_prev;
h= plot(X);
end
%***************************************************
% @ pre: 
% @ post: Empirical prevalences of depression 
%      retrieved from HIS are saved in matrix A
%         prevallyears =1st column is the prevalence by year;
%         nallyears = the 2nd column total number of respondents;
%         CI_low = the 3rd column is the lower bound of the CI;
%         CI_high = the 3rd column is the upperd bound of the CI;
%***************************************************
function [A prevallyears nallyears CI_low CI_high]= load_empirical_data
prevallyears =1;
nallyears = 2;
CI_low = 3;
CI_high = 4;

A=[
8.2	333	3.1	13.2
9.5	335	5.4	13.5
8.7	316	4.7	12.7
10.5	312	5.9	15.0
12.1	315	7.1	17.2
10.9	315	6.2	15.6
18.2	294	6.2	30.1
12.6	311	8.1	17.1
12.7	280	7.7	17.6
16.1	266	9.9	22.2
10.6	264	5.3	15.9
7.9	250	3.8	12.1
8.8	225	4.7	13.0
10.6	210	5.8	15.4
21	195	11.8	30.2
12.5	213	7.1	17.9
15	153	6.6	23.3
13.7	157	6.4	21.0
12.3	133	6.3	18.3
15.9	178	9.6	22.2
20.2	225	12.1	28.3
18.4	205	8.1	28.7
14.7	188	7.7	21.7
17.3	161	9.6	25.0
18.1	107	8.9	27.3
16.3	79	4.2	28.4
11.2	70	0.6	21.8
10.1	54	1.4	18.9
];
%*************************************************
end

%*******************************************************
% Stat test and numerical test
%*******************************************************
%%
%***************************************************
% @ pre: sim_curve are the last iterations of multiple simulations 
%        representin the simulated prevalence of(by lines)
% @ post: The following statistics and information are computed:
%       - Wilcoxon signed rank test for zero median (P,H)
%         two-sided test of the hypothesis that the difference between
%         the matched samples in the vectors X and Y
%         comes from a distribution whose median is zero
%         P is the probability of observing the given result, or one more
%    extreme, by chance if the null hypothesis ("median is zero") is true.
%         H=0 indicates that the null hypothesis ("median is zero") 
%         cannot be rejected at the 5%  level.
%         H=1 indicates that the null hypothesis can be rejected at the
%         5% level.
%       - ks test with regression line [H,P,KSSTAT]
%          H = 0 => Do not reject the null hypothesis at significance level 5%.
%          H = 1 => Reject the null hypothesis at significance level 5%.
%          P=asymptotic P-value
%          K-S= test statistic 
%       - correlation coefficient with regression line
%***************************************************
function TS = compute_TS(Sim_curves)
prev_m1=mean(Sim_curves(:,5:32),1)'; %5:32=> 65-92 from 65 on (61(age) = 1(index))
[A prevallyears nallyears CI_low CI_high]=load_empirical_data;
empirical_curve= A(:,prevallyears);
% Wilcoxon signed rank test for zero median. 
%(p-value and H=1 indicates that the null hypothesis can be rejected at the
%5% level
[P H]=signrank(prev_m1,empirical_curve); %signed_rank
TS=[P H];
X=regressed_prev;
%ks test with regression line
[H,P,KSSTAT]=kstest2(prev_m1,X);
TS=[TS [H,P,KSSTAT]];
%correlation coefficient with regression line
Rreg=corrcoef(prev_m1,X);
TS=[TS Rreg(1,2)];
end

%%
%***************************************************
% @ pre: sim_curve are the last iterations of multiple simulations 
%        representin the simulated prevalence of(by lines)
% @ post: compute the number of occurences of the mean of the
%     simulated curves falling within the CI bounds (between 65 and 92)
%***************************************************
function within_CI = compute_Num_index(Sim_curves)
prev_m1=mean(Sim_curves(:,5:32),1)'; %5:32=> 65-92 from 65 on (61(age) = 1(index))
[A prevallyears nallyears CI_low CI_high]=load_empirical_data;
%how many time within the interval
I=find(prev_m1(:,1)<= A(:,CI_high) & prev_m1(:,1)>=A(:,CI_low));
within_CI=size(I,1);
disp('number of occurences within CI')
within_CI
end

%*******************************************************
% Regresssion
%*******************************************************
%%
%***************************************************
% @ pre: 
% @ post: compute the regression line on the empirical
%        prevalnence
%***************************************************
function X=regressed_prev
[A prevallyears nallyears CI_low CI_high]= load_empirical_data;
[a,b]=size(A);
H=regress(A(:,1),[[1:a]' ones(a,1)]);
X=(H(1,1)*[1:a]') + H(2,1);
end
